# Supplementary material for: Metabolic Plasticity in Schizophrenia: Clinical Rehabilitation Meets LC–MS Metabolomics and Neurofeedback
Source: Int J Mol Sci. 2025 Dec 29;27(1):380. doi: 10.3390/ijms27010380 (PMC12785504; doi:10.3390/ijms27010380)
Supplement: Supplementary file 1 [file ijms-27-00380-s001.zip]

Archive with 1 entries (1 files):
- ijms-3942297-supplementary.pdf
